# Supplementary material for: Genetic Instability Due to Spindle Anomalies Visualized in Mutants of Dictyostelium
Source: Cells. 2021 Aug 29;10(9):2240. doi: 10.3390/cells10092240 (PMC8469108; doi:10.3390/cells10092240)
Supplement: Supplementary file 1 [file cells-10-02240-s001.zip]

Archive with 7 entries (7 files):
- Ecke et al. Genetic Supplementary Video Legends.pdf
- Video S1.avi
- Video S2.avi
- Video S3.avi
- Video S4.avi
- Video S5.avi
- Video S6.avi
